# Supplementary material for: Bimetallic Organic Gel for Effective Methyl Orange Dye Adsorption
Source: Gels. 2024 Mar 19;10(3):208. doi: 10.3390/gels10030208 (PMC10970059; doi:10.3390/gels10030208)
Supplement: Supplementary file 1 [file gels-10-00208-s001.zip]

Archive with 1 entries (1 files):
- gels-2879536-supplementary.pdf
